# Supplementary material for: Machine learning reveals singing rhythms of male Pacific field crickets are clock controlled
Source: Behav Ecol. 2023 Dec 23;35(1):arad098. doi: 10.1093/beheco/arad098 (PMC10748470; doi:10.1093/beheco/arad098)
Supplement: arad098_suppl_Supplementary_Material [file arad098_suppl_supplementary_material.zip]

Archive with 7 entries (7 files):
- Appendix.docx
- CEGeniusLog.txt
- Figure_I.tiff
- Figure_II.tiff
- Figure_III.tiff
- Figure_IV.tiff
- Figure_V.tiff
