# Supplementary material for: Machine learning reveals singing rhythms of male Pacific field crickets are clock controlled
Source: Behav Ecol. 2023 Dec 23;35(1):arad098. doi: 10.1093/beheco/arad098 (PMC10748470; doi:10.1093/beheco/arad098)
Supplement: arad098_suppl_Supplementary_Material [file arad098_suppl_supplementary_material.zip › CEGeniusLog.txt]

Date and Time	Username	UserDomainname	Filenamepath	Error Number	Error Message	System Exception	Error LineNumber	Error MethodName	Applicationstarttime	Applicationendtime	CPU Used (%)	RAM Used (MB)

14-Nov-23 16:21:32	9107636	HS-J-PCOUP-03	CEGenius v2.5.77	\\\\j-fs01\\OUP_Journals-L\\Production\\BEHECO\\arad098\\FROM_CLIENT\\Accepted_manuscripts\\beheco-2022-0288-20231113103227\\suppl_data\\Appendix.docx	ThisAddInErr_007	Error in Validating MoveToWord	Root element is missing.	0	Application_DocumentBeforeClose	2023-11-14 04:21:05	2023-11-14 04:21:07	41.11428%	2063MB
14-Nov-23 16:21:50	9107636	HS-J-PCOUP-03	CEGenius v2.5.77	\\\\j-fs01\\OUP_Journals-L\\Production\\BEHECO\\arad098\\FROM_CLIENT\\Accepted_manuscripts\\beheco-2022-0288-20231113103227\\suppl_data\\Appendix.docx	CEGDocVariableError0003	Unable find the MetaXml Name from the document: 	Object has been deleted.	0	ReadDocVariable	2023-11-14 04:21:05	2023-11-14 04:21:32	33.79915%	2097MB
14-Nov-23 16:21:50	9107636	HS-J-PCOUP-03	CEGenius v2.5.77	\\\\j-fs01\\OUP_Journals-L\\Production\\BEHECO\\arad098\\FROM_CLIENT\\Accepted_manuscripts\\beheco-2022-0288-20231113103227\\suppl_data\\Appendix.docx	ThisAddInErr_007	Error in Validating MoveToWord	Root element is missing.	0	Application_DocumentBeforeClose	2023-11-14 04:21:05	2023-11-14 04:21:32	100%	2097MB
14-Nov-23 16:21:50	9107636	HS-J-PCOUP-03	CEGenius v2.5.77	\\\\j-fs01\\OUP_Journals-L\\Production\\BEHECO\\arad098\\FROM_CLIENT\\Accepted_manuscripts\\beheco-2022-0288-20231113103227\\suppl_data\\Appendix.docx	CEGDocVariableError0003	Unable find the MetaXml Name from the document: 	Object has been deleted.	0	ReadDocVariable	2023-11-14 04:21:05	2023-11-14 04:21:32	0%	2097MB
14-Nov-23 16:21:50	9107636	HS-J-PCOUP-03	CEGenius v2.5.77	\\\\j-fs01\\OUP_Journals-L\\Production\\BEHECO\\arad098\\FROM_CLIENT\\Accepted_manuscripts\\beheco-2022-0288-20231113103227\\suppl_data\\Appendix.docx	DocVarFileIDError0001	Unable to add the following DocVariable: 'fileID'	Object has been deleted.	0	addDocVariable	2023-11-14 04:21:05	2023-11-14 04:21:32	100%	2097MB
14-Nov-23 16:21:53	9107636	HS-J-PCOUP-03	CEGenius v2.5.77	\\\\j-fs01\\OUP_Journals-L\\Production\\BEHECO\\arad098\\FROM_CLIENT\\Accepted_manuscripts\\beheco-2022-0288-20231113103227\\suppl_data\\Appendix.docx	CEGMySQLError0002	Unable to SELECT the following record from the Database: 'SELECT processStartsOn,processEndsOn FROM process_details WHERE fileID = 'Appendix589' AND module = 'Document';'	Invalid attempt to access a field before calling Read()	0	MySQLSelectRecord	2023-11-14 04:21:05	2023-11-14 04:21:50	46.10026%	2088MB
14-Nov-23 16:21:53	9107636	HS-J-PCOUP-03	CEGenius v2.5.77	\\\\j-fs01\\OUP_Journals-L\\Production\\BEHECO\\arad098\\FROM_CLIENT\\Accepted_manuscripts\\beheco-2022-0288-20231113103227\\suppl_data\\Appendix.docx	CEGMySQLError0004	MY SQL Update completed.				2023-11-14 04:21:05	2023-11-14 04:21:50	34.94004%	2093MB
